# Supplementary material for: Identification of hub genes and immune infiltration in ulcerative colitis using bioinformatics
Source: Sci Rep. 2023 Apr 13;13:6039. doi: 10.1038/s41598-023-33292-y (PMC10101977; doi:10.1038/s41598-023-33292-y)
Supplement: Supplementary file 1 — Supplementary Information. [file 41598_2023_33292_MOESM1_ESM.sif]

9606.ENSP00000306884	pp	9606.ENSP00000400533
9606.ENSP00000306884	pp	9606.ENSP00000479955
9606.ENSP00000306884	pp	9606.ENSP00000354901
9606.ENSP00000306884	pp	9606.ENSP00000359488
9606.ENSP00000306884	pp	9606.ENSP00000308815
9606.ENSP00000306884	pp	9606.ENSP00000322788
9606.ENSP00000306884	pp	9606.ENSP00000352071
9606.ENSP00000362108	pp	9606.ENSP00000475084
9606.ENSP00000362108	pp	9606.ENSP00000377456
9606.ENSP00000255409	pp	9606.ENSP00000286758
9606.ENSP00000255409	pp	9606.ENSP00000352071
9606.ENSP00000255409	pp	9606.ENSP00000322788
9606.ENSP00000255409	pp	9606.ENSP00000306512
9606.ENSP00000255409	pp	9606.ENSP00000362108
9606.ENSP00000255409	pp	9606.ENSP00000479955
9606.ENSP00000255409	pp	9606.ENSP00000370950
9606.ENSP00000255409	pp	9606.ENSP00000305651
9606.ENSP00000349493	pp	9606.ENSP00000361662
9606.ENSP00000349493	pp	9606.ENSP00000377456
9606.ENSP00000349131
9606.ENSP00000233735	pp	9606.ENSP00000377456
9606.ENSP00000233735	pp	9606.ENSP00000291527
9606.ENSP00000366156
9606.ENSP00000303920	pp	9606.ENSP00000354691
9606.ENSP00000308815	pp	9606.ENSP00000457421
9606.ENSP00000308815	pp	9606.ENSP00000365596
9606.ENSP00000308815	pp	9606.ENSP00000479955
9606.ENSP00000308815	pp	9606.ENSP00000400533
9606.ENSP00000308815	pp	9606.ENSP00000354901
9606.ENSP00000261405	pp	9606.ENSP00000352071
9606.ENSP00000261405	pp	9606.ENSP00000306512
9606.ENSP00000261405	pp	9606.ENSP00000457421
9606.ENSP00000261405	pp	9606.ENSP00000327336
9606.ENSP00000261405	pp	9606.ENSP00000366307
9606.ENSP00000261405	pp	9606.ENSP00000378431
9606.ENSP00000261405	pp	9606.ENSP00000267843
9606.ENSP00000261405	pp	9606.ENSP00000356954
9606.ENSP00000261405	pp	9606.ENSP00000291527
9606.ENSP00000261405	pp	9606.ENSP00000355751
9606.ENSP00000261405	pp	9606.ENSP00000296028
9606.ENSP00000261405	pp	9606.ENSP00000321326
9606.ENSP00000261405	pp	9606.ENSP00000264187
9606.ENSP00000359866	pp	9606.ENSP00000478319
9606.ENSP00000356213	pp	9606.ENSP00000386972
9606.ENSP00000296641	pp	9606.ENSP00000321326
9606.ENSP00000274276	pp	9606.ENSP00000330341
9606.ENSP00000306512	pp	9606.ENSP00000312082
9606.ENSP00000306512	pp	9606.ENSP00000380855
9606.ENSP00000306512	pp	9606.ENSP00000366307
9606.ENSP00000306512	pp	9606.ENSP00000357726
9606.ENSP00000306512	pp	9606.ENSP00000357722
9606.ENSP00000306512	pp	9606.ENSP00000330341
9606.ENSP00000306512	pp	9606.ENSP00000321326
9606.ENSP00000306512	pp	9606.ENSP00000458585
9606.ENSP00000306512	pp	9606.ENSP00000457421
9606.ENSP00000306512	pp	9606.ENSP00000308815
9606.ENSP00000306512	pp	9606.ENSP00000357727
9606.ENSP00000306512	pp	9606.ENSP00000356954
9606.ENSP00000306512	pp	9606.ENSP00000354901
9606.ENSP00000306512	pp	9606.ENSP00000306884
9606.ENSP00000306512	pp	9606.ENSP00000479955
9606.ENSP00000306512	pp	9606.ENSP00000400533
9606.ENSP00000306512	pp	9606.ENSP00000352071
9606.ENSP00000306512	pp	9606.ENSP00000322788
9606.ENSP00000306512	pp	9606.ENSP00000362108
9606.ENSP00000306512	pp	9606.ENSP00000379097
9606.ENSP00000234816
9606.ENSP00000327116
9606.ENSP00000326022
9606.ENSP00000222726	pp	9606.ENSP00000239151
9606.ENSP00000222726	pp	9606.ENSP00000457421
9606.ENSP00000305416	pp	9606.ENSP00000306157
9606.ENSP00000305416	pp	9606.ENSP00000365596
9606.ENSP00000305416	pp	9606.ENSP00000321326
9606.ENSP00000305416	pp	9606.ENSP00000308815
9606.ENSP00000305416	pp	9606.ENSP00000457421
9606.ENSP00000299367	pp	9606.ENSP00000322061
9606.ENSP00000299367	pp	9606.ENSP00000357980
9606.ENSP00000299367	pp	9606.ENSP00000345008
9606.ENSP00000299367	pp	9606.ENSP00000356016
9606.ENSP00000299367	pp	9606.ENSP00000416561
9606.ENSP00000343924	pp	9606.ENSP00000356791
9606.ENSP00000343924	pp	9606.ENSP00000345008
9606.ENSP00000343924	pp	9606.ENSP00000364700
9606.ENSP00000344218	pp	9606.ENSP00000352071
9606.ENSP00000266085	pp	9606.ENSP00000327336
9606.ENSP00000266085	pp	9606.ENSP00000416561
9606.ENSP00000266085	pp	9606.ENSP00000458585
9606.ENSP00000266085	pp	9606.ENSP00000279441
9606.ENSP00000266085	pp	9606.ENSP00000325527
9606.ENSP00000266085	pp	9606.ENSP00000355751
9606.ENSP00000266085	pp	9606.ENSP00000356954
9606.ENSP00000266085	pp	9606.ENSP00000345008
9606.ENSP00000266085	pp	9606.ENSP00000280154
9606.ENSP00000266085	pp	9606.ENSP00000306512
9606.ENSP00000266085	pp	9606.ENSP00000322788
9606.ENSP00000266085	pp	9606.ENSP00000357980
9606.ENSP00000346643
9606.ENSP00000322788	pp	9606.ENSP00000356954
9606.ENSP00000322788	pp	9606.ENSP00000362108
9606.ENSP00000322788	pp	9606.ENSP00000327336
9606.ENSP00000322788	pp	9606.ENSP00000457421
9606.ENSP00000322788	pp	9606.ENSP00000325527
9606.ENSP00000298283	pp	9606.ENSP00000370950
9606.ENSP00000307508	pp	9606.ENSP00000366307
9606.ENSP00000307508	pp	9606.ENSP00000457421
9606.ENSP00000307508	pp	9606.ENSP00000356213
9606.ENSP00000242465	pp	9606.ENSP00000284818
9606.ENSP00000242465	pp	9606.ENSP00000264192
9606.ENSP00000242465	pp	9606.ENSP00000327336
9606.ENSP00000267843	pp	9606.ENSP00000457421
9606.ENSP00000267843	pp	9606.ENSP00000356954
9606.ENSP00000267843	pp	9606.ENSP00000282701
9606.ENSP00000267843	pp	9606.ENSP00000322788
9606.ENSP00000267843	pp	9606.ENSP00000306512
9606.ENSP00000267843	pp	9606.ENSP00000379097
9606.ENSP00000360998	pp	9606.ENSP00000371364
9606.ENSP00000226432
9606.ENSP00000352071	pp	9606.ENSP00000457421
9606.ENSP00000352071	pp	9606.ENSP00000357727
9606.ENSP00000352071	pp	9606.ENSP00000356016
9606.ENSP00000352071	pp	9606.ENSP00000366307
9606.ENSP00000352071	pp	9606.ENSP00000380855
9606.ENSP00000352071	pp	9606.ENSP00000354901
9606.ENSP00000352071	pp	9606.ENSP00000479955
9606.ENSP00000319705	pp	9606.ENSP00000351484
9606.ENSP00000319705	pp	9606.ENSP00000475084
9606.ENSP00000303028
9606.ENSP00000327336	pp	9606.ENSP00000357980
9606.ENSP00000327336	pp	9606.ENSP00000356954
9606.ENSP00000327336	pp	9606.ENSP00000355751
9606.ENSP00000327336	pp	9606.ENSP00000356791
9606.ENSP00000327336	pp	9606.ENSP00000345008
9606.ENSP00000327336	pp	9606.ENSP00000362524
9606.ENSP00000326247	pp	9606.ENSP00000386972
9606.ENSP00000326247	pp	9606.ENSP00000359488
9606.ENSP00000312082	pp	9606.ENSP00000352071
9606.ENSP00000312082	pp	9606.ENSP00000356033
9606.ENSP00000312082	pp	9606.ENSP00000354901
9606.ENSP00000312082	pp	9606.ENSP00000366307
9606.ENSP00000312082	pp	9606.ENSP00000357726
9606.ENSP00000312082	pp	9606.ENSP00000357722
9606.ENSP00000312082	pp	9606.ENSP00000357727
9606.ENSP00000262288
9606.ENSP00000256178	pp	9606.ENSP00000261405
9606.ENSP00000256178	pp	9606.ENSP00000457421
9606.ENSP00000256178	pp	9606.ENSP00000308815
9606.ENSP00000256178	pp	9606.ENSP00000259607
9606.ENSP00000256178	pp	9606.ENSP00000352071
9606.ENSP00000256178	pp	9606.ENSP00000286758
9606.ENSP00000356429	pp	9606.ENSP00000365596
9606.ENSP00000303939	pp	9606.ENSP00000306157
9606.ENSP00000303939	pp	9606.ENSP00000351484
9606.ENSP00000303939	pp	9606.ENSP00000306884
9606.ENSP00000303939	pp	9606.ENSP00000354901
9606.ENSP00000303939	pp	9606.ENSP00000356033
9606.ENSP00000303939	pp	9606.ENSP00000352071
9606.ENSP00000303939	pp	9606.ENSP00000306512
9606.ENSP00000303939	pp	9606.ENSP00000330341
9606.ENSP00000303939	pp	9606.ENSP00000380855
9606.ENSP00000303939	pp	9606.ENSP00000305416
9606.ENSP00000303939	pp	9606.ENSP00000312082
9606.ENSP00000303939	pp	9606.ENSP00000308815
9606.ENSP00000303939	pp	9606.ENSP00000457421
9606.ENSP00000303939	pp	9606.ENSP00000319476
9606.ENSP00000303939	pp	9606.ENSP00000305651
9606.ENSP00000314023
9606.ENSP00000270162	pp	9606.ENSP00000314420
9606.ENSP00000319914
9606.ENSP00000265131	pp	9606.ENSP00000284818
9606.ENSP00000265131	pp	9606.ENSP00000370950
9606.ENSP00000218388	pp	9606.ENSP00000362108
9606.ENSP00000218388	pp	9606.ENSP00000267843
9606.ENSP00000218388	pp	9606.ENSP00000230990
9606.ENSP00000218388	pp	9606.ENSP00000255409
9606.ENSP00000218388	pp	9606.ENSP00000379097
9606.ENSP00000218388	pp	9606.ENSP00000344844
9606.ENSP00000218388	pp	9606.ENSP00000286758
9606.ENSP00000218388	pp	9606.ENSP00000306512
9606.ENSP00000218388	pp	9606.ENSP00000322788
9606.ENSP00000218388	pp	9606.ENSP00000400533
9606.ENSP00000218388	pp	9606.ENSP00000338157
9606.ENSP00000218388	pp	9606.ENSP00000356954
9606.ENSP00000218388	pp	9606.ENSP00000354901
9606.ENSP00000218388	pp	9606.ENSP00000457421
9606.ENSP00000218388	pp	9606.ENSP00000261405
9606.ENSP00000218388	pp	9606.ENSP00000355751
9606.ENSP00000218388	pp	9606.ENSP00000305651
9606.ENSP00000218388	pp	9606.ENSP00000264187
9606.ENSP00000218388	pp	9606.ENSP00000325527
9606.ENSP00000218388	pp	9606.ENSP00000458585
9606.ENSP00000218388	pp	9606.ENSP00000279441
9606.ENSP00000218388	pp	9606.ENSP00000327336
9606.ENSP00000218388	pp	9606.ENSP00000260010
9606.ENSP00000301825
9606.ENSP00000260113	pp	9606.ENSP00000264187
9606.ENSP00000260113	pp	9606.ENSP00000329140
9606.ENSP00000282701	pp	9606.ENSP00000478319
9606.ENSP00000406970
9606.ENSP00000306157	pp	9606.ENSP00000322898
9606.ENSP00000306157	pp	9606.ENSP00000306512
9606.ENSP00000306157	pp	9606.ENSP00000479955
9606.ENSP00000306157	pp	9606.ENSP00000400533
9606.ENSP00000306157	pp	9606.ENSP00000351484
9606.ENSP00000306157	pp	9606.ENSP00000338157
9606.ENSP00000306157	pp	9606.ENSP00000354901
9606.ENSP00000306157	pp	9606.ENSP00000308815
9606.ENSP00000306157	pp	9606.ENSP00000457421
9606.ENSP00000306157	pp	9606.ENSP00000365596
9606.ENSP00000306157	pp	9606.ENSP00000319476
9606.ENSP00000306157	pp	9606.ENSP00000356429
9606.ENSP00000306157	pp	9606.ENSP00000380855
9606.ENSP00000259939
9606.ENSP00000357980	pp	9606.ENSP00000416561
9606.ENSP00000295755	pp	9606.ENSP00000377456
9606.ENSP00000295755	pp	9606.ENSP00000352071
9606.ENSP00000295755	pp	9606.ENSP00000400533
9606.ENSP00000295755	pp	9606.ENSP00000349493
9606.ENSP00000295755	pp	9606.ENSP00000479955
9606.ENSP00000262424
9606.ENSP00000219919	pp	9606.ENSP00000312082
9606.ENSP00000219919	pp	9606.ENSP00000357726
9606.ENSP00000219919	pp	9606.ENSP00000357722
9606.ENSP00000219919	pp	9606.ENSP00000260010
9606.ENSP00000219919	pp	9606.ENSP00000296140
9606.ENSP00000219919	pp	9606.ENSP00000234313
9606.ENSP00000219919	pp	9606.ENSP00000357727
9606.ENSP00000219919	pp	9606.ENSP00000244709
9606.ENSP00000303315	pp	9606.ENSP00000330341
9606.ENSP00000321326	pp	9606.ENSP00000366307
9606.ENSP00000321326	pp	9606.ENSP00000457421
9606.ENSP00000321326	pp	9606.ENSP00000322788
9606.ENSP00000319814	pp	9606.ENSP00000422607
9606.ENSP00000319814	pp	9606.ENSP00000358414
9606.ENSP00000354901	pp	9606.ENSP00000458585
9606.ENSP00000354901	pp	9606.ENSP00000359488
9606.ENSP00000354901	pp	9606.ENSP00000457421
9606.ENSP00000354901	pp	9606.ENSP00000362108
9606.ENSP00000354901	pp	9606.ENSP00000380855
9606.ENSP00000354901	pp	9606.ENSP00000400533
9606.ENSP00000354901	pp	9606.ENSP00000479955
9606.ENSP00000295522	pp	9606.ENSP00000382783
9606.ENSP00000263174
9606.ENSP00000309570
9606.ENSP00000360540	pp	9606.ENSP00000428489
9606.ENSP00000295408	pp	9606.ENSP00000352071
9606.ENSP00000295408	pp	9606.ENSP00000330341
9606.ENSP00000264260	pp	9606.ENSP00000312082
9606.ENSP00000264260	pp	9606.ENSP00000356429
9606.ENSP00000264260	pp	9606.ENSP00000357726
9606.ENSP00000264260	pp	9606.ENSP00000361475
9606.ENSP00000264260	pp	9606.ENSP00000356033
9606.ENSP00000264260	pp	9606.ENSP00000379826
9606.ENSP00000361512
9606.ENSP00000305651	pp	9606.ENSP00000312082
9606.ENSP00000305651	pp	9606.ENSP00000366307
9606.ENSP00000305651	pp	9606.ENSP00000380855
9606.ENSP00000305651	pp	9606.ENSP00000330341
9606.ENSP00000305651	pp	9606.ENSP00000326247
9606.ENSP00000305651	pp	9606.ENSP00000458585
9606.ENSP00000305651	pp	9606.ENSP00000457421
9606.ENSP00000305651	pp	9606.ENSP00000308815
9606.ENSP00000305651	pp	9606.ENSP00000359488
9606.ENSP00000305651	pp	9606.ENSP00000354901
9606.ENSP00000305651	pp	9606.ENSP00000306565
9606.ENSP00000305651	pp	9606.ENSP00000306884
9606.ENSP00000305651	pp	9606.ENSP00000479955
9606.ENSP00000305651	pp	9606.ENSP00000306157
9606.ENSP00000305651	pp	9606.ENSP00000400533
9606.ENSP00000305651	pp	9606.ENSP00000352071
9606.ENSP00000305651	pp	9606.ENSP00000322788
9606.ENSP00000305651	pp	9606.ENSP00000306512
9606.ENSP00000305651	pp	9606.ENSP00000362108
9606.ENSP00000266557	pp	9606.ENSP00000286758
9606.ENSP00000266557	pp	9606.ENSP00000305651
9606.ENSP00000266557	pp	9606.ENSP00000354691
9606.ENSP00000266557	pp	9606.ENSP00000319476
9606.ENSP00000266557	pp	9606.ENSP00000457421
9606.ENSP00000266557	pp	9606.ENSP00000303939
9606.ENSP00000266557	pp	9606.ENSP00000308815
9606.ENSP00000266557	pp	9606.ENSP00000354901
9606.ENSP00000266557	pp	9606.ENSP00000356429
9606.ENSP00000266557	pp	9606.ENSP00000356016
9606.ENSP00000266557	pp	9606.ENSP00000380855
9606.ENSP00000266557	pp	9606.ENSP00000306157
9606.ENSP00000266557	pp	9606.ENSP00000351484
9606.ENSP00000357727	pp	9606.ENSP00000362108
9606.ENSP00000357727	pp	9606.ENSP00000457421
9606.ENSP00000357726	pp	9606.ENSP00000362108
9606.ENSP00000357726	pp	9606.ENSP00000357727
9606.ENSP00000287814	pp	9606.ENSP00000458585
9606.ENSP00000287814	pp	9606.ENSP00000356954
9606.ENSP00000287814	pp	9606.ENSP00000322788
9606.ENSP00000357722	pp	9606.ENSP00000362108
9606.ENSP00000357722	pp	9606.ENSP00000357980
9606.ENSP00000357722	pp	9606.ENSP00000479536
9606.ENSP00000357722	pp	9606.ENSP00000357727
9606.ENSP00000357722	pp	9606.ENSP00000357726
9606.ENSP00000166345	pp	9606.ENSP00000360540
9606.ENSP00000166345	pp	9606.ENSP00000428489
9606.ENSP00000166345	pp	9606.ENSP00000306473
9606.ENSP00000231009	pp	9606.ENSP00000365596
9606.ENSP00000231009	pp	9606.ENSP00000303939
9606.ENSP00000231009	pp	9606.ENSP00000354901
9606.ENSP00000231009	pp	9606.ENSP00000266557
9606.ENSP00000231009	pp	9606.ENSP00000306157
9606.ENSP00000219022	pp	9606.ENSP00000377456
9606.ENSP00000219022	pp	9606.ENSP00000479536
9606.ENSP00000219022	pp	9606.ENSP00000362108
9606.ENSP00000219022	pp	9606.ENSP00000233735
9606.ENSP00000219022	pp	9606.ENSP00000255448
9606.ENSP00000458585	pp	9606.ENSP00000479955
9606.ENSP00000319476	pp	9606.ENSP00000380855
9606.ENSP00000391397
9606.ENSP00000363391
9606.ENSP00000362186	pp	9606.ENSP00000376855
9606.ENSP00000257189
9606.ENSP00000274063	pp	9606.ENSP00000307508
9606.ENSP00000274063	pp	9606.ENSP00000478319
9606.ENSP00000274063	pp	9606.ENSP00000282701
9606.ENSP00000198801	pp	9606.ENSP00000358414
9606.ENSP00000198801	pp	9606.ENSP00000243501
9606.ENSP00000366307	pp	9606.ENSP00000457421
9606.ENSP00000366307	pp	9606.ENSP00000416561
9606.ENSP00000363832	pp	9606.ENSP00000373570
9606.ENSP00000363832	pp	9606.ENSP00000441434
9606.ENSP00000259607	pp	9606.ENSP00000306157
9606.ENSP00000259607	pp	9606.ENSP00000400533
9606.ENSP00000259607	pp	9606.ENSP00000479955
9606.ENSP00000259607	pp	9606.ENSP00000305416
9606.ENSP00000259607	pp	9606.ENSP00000354901
9606.ENSP00000259607	pp	9606.ENSP00000306884
9606.ENSP00000259607	pp	9606.ENSP00000296140
9606.ENSP00000259607	pp	9606.ENSP00000457421
9606.ENSP00000259607	pp	9606.ENSP00000308815
9606.ENSP00000259607	pp	9606.ENSP00000303939
9606.ENSP00000259607	pp	9606.ENSP00000296028
9606.ENSP00000259607	pp	9606.ENSP00000306512
9606.ENSP00000259607	pp	9606.ENSP00000286758
9606.ENSP00000259607	pp	9606.ENSP00000305651
9606.ENSP00000345179	pp	9606.ENSP00000362108
9606.ENSP00000265843
9606.ENSP00000303766	pp	9606.ENSP00000352455
9606.ENSP00000052754	pp	9606.ENSP00000345008
9606.ENSP00000052754	pp	9606.ENSP00000242465
9606.ENSP00000052754	pp	9606.ENSP00000356791
9606.ENSP00000052754	pp	9606.ENSP00000218388
9606.ENSP00000052754	pp	9606.ENSP00000322788
9606.ENSP00000052754	pp	9606.ENSP00000262551
9606.ENSP00000052754	pp	9606.ENSP00000266085
9606.ENSP00000052754	pp	9606.ENSP00000260010
9606.ENSP00000052754	pp	9606.ENSP00000327336
9606.ENSP00000052754	pp	9606.ENSP00000325527
9606.ENSP00000052754	pp	9606.ENSP00000261405
9606.ENSP00000052754	pp	9606.ENSP00000356954
9606.ENSP00000052754	pp	9606.ENSP00000352455
9606.ENSP00000052754	pp	9606.ENSP00000357980
9606.ENSP00000052754	pp	9606.ENSP00000267843
9606.ENSP00000052754	pp	9606.ENSP00000245907
9606.ENSP00000052754	pp	9606.ENSP00000264187
9606.ENSP00000052754	pp	9606.ENSP00000355751
9606.ENSP00000052754	pp	9606.ENSP00000250160
9606.ENSP00000256343
9606.ENSP00000228434	pp	9606.ENSP00000356033
9606.ENSP00000228434	pp	9606.ENSP00000259607
9606.ENSP00000228434	pp	9606.ENSP00000306512
9606.ENSP00000228434	pp	9606.ENSP00000234313
9606.ENSP00000228434	pp	9606.ENSP00000286758
9606.ENSP00000228434	pp	9606.ENSP00000338157
9606.ENSP00000228434	pp	9606.ENSP00000266557
9606.ENSP00000228434	pp	9606.ENSP00000351484
9606.ENSP00000228434	pp	9606.ENSP00000306157
9606.ENSP00000228434	pp	9606.ENSP00000296140
9606.ENSP00000228434	pp	9606.ENSP00000354901
9606.ENSP00000228434	pp	9606.ENSP00000457421
9606.ENSP00000228434	pp	9606.ENSP00000303939
9606.ENSP00000228434	pp	9606.ENSP00000308815
9606.ENSP00000228434	pp	9606.ENSP00000319476
9606.ENSP00000228434	pp	9606.ENSP00000365596
9606.ENSP00000228434	pp	9606.ENSP00000231009
9606.ENSP00000228434	pp	9606.ENSP00000305651
9606.ENSP00000228434	pp	9606.ENSP00000260010
9606.ENSP00000228434	pp	9606.ENSP00000248071
9606.ENSP00000228434	pp	9606.ENSP00000305416
9606.ENSP00000228434	pp	9606.ENSP00000380855
9606.ENSP00000228434	pp	9606.ENSP00000312082
9606.ENSP00000228434	pp	9606.ENSP00000356429
9606.ENSP00000332404	pp	9606.ENSP00000332528
9606.ENSP00000332404	pp	9606.ENSP00000349493
9606.ENSP00000332404	pp	9606.ENSP00000361662
9606.ENSP00000322061	pp	9606.ENSP00000416561
9606.ENSP00000332528	pp	9606.ENSP00000361662
9606.ENSP00000361662	pp	9606.ENSP00000378177
9606.ENSP00000361662	pp	9606.ENSP00000377456
9606.ENSP00000306473	pp	9606.ENSP00000360540
9606.ENSP00000306473	pp	9606.ENSP00000428489
9606.ENSP00000369395
9606.ENSP00000356729	pp	9606.ENSP00000363832
9606.ENSP00000355751	pp	9606.ENSP00000356954
9606.ENSP00000355751	pp	9606.ENSP00000362524
9606.ENSP00000264187	pp	9606.ENSP00000458585
9606.ENSP00000264187	pp	9606.ENSP00000356954
9606.ENSP00000264187	pp	9606.ENSP00000327336
9606.ENSP00000264187	pp	9606.ENSP00000343924
9606.ENSP00000264187	pp	9606.ENSP00000266085
9606.ENSP00000264187	pp	9606.ENSP00000325527
9606.ENSP00000264187	pp	9606.ENSP00000356791
9606.ENSP00000264187	pp	9606.ENSP00000322788
9606.ENSP00000262551	pp	9606.ENSP00000343924
9606.ENSP00000262551	pp	9606.ENSP00000345008
9606.ENSP00000262551	pp	9606.ENSP00000356791
9606.ENSP00000262551	pp	9606.ENSP00000364700
9606.ENSP00000260010	pp	9606.ENSP00000457421
9606.ENSP00000260010	pp	9606.ENSP00000359488
9606.ENSP00000260010	pp	9606.ENSP00000261405
9606.ENSP00000260010	pp	9606.ENSP00000357726
9606.ENSP00000260010	pp	9606.ENSP00000357722
9606.ENSP00000260010	pp	9606.ENSP00000327336
9606.ENSP00000260010	pp	9606.ENSP00000312082
9606.ENSP00000260010	pp	9606.ENSP00000366307
9606.ENSP00000260010	pp	9606.ENSP00000362108
9606.ENSP00000260010	pp	9606.ENSP00000352071
9606.ENSP00000260010	pp	9606.ENSP00000322788
9606.ENSP00000260010	pp	9606.ENSP00000306512
9606.ENSP00000260010	pp	9606.ENSP00000306157
9606.ENSP00000260010	pp	9606.ENSP00000354901
9606.ENSP00000260010	pp	9606.ENSP00000306884
9606.ENSP00000260010	pp	9606.ENSP00000296140
9606.ENSP00000260010	pp	9606.ENSP00000303939
9606.ENSP00000260010	pp	9606.ENSP00000308815
9606.ENSP00000260010	pp	9606.ENSP00000357727
9606.ENSP00000260010	pp	9606.ENSP00000284818
9606.ENSP00000260010	pp	9606.ENSP00000305651
9606.ENSP00000260010	pp	9606.ENSP00000296028
9606.ENSP00000260010	pp	9606.ENSP00000330341
9606.ENSP00000260010	pp	9606.ENSP00000365692
9606.ENSP00000260010	pp	9606.ENSP00000264260
9606.ENSP00000260010	pp	9606.ENSP00000286758
9606.ENSP00000279441	pp	9606.ENSP00000356954
9606.ENSP00000279441	pp	9606.ENSP00000322788
9606.ENSP00000279441	pp	9606.ENSP00000287814
9606.ENSP00000279441	pp	9606.ENSP00000306512
9606.ENSP00000279441	pp	9606.ENSP00000357392
9606.ENSP00000356954	pp	9606.ENSP00000379097
9606.ENSP00000356954	pp	9606.ENSP00000478319
9606.ENSP00000356954	pp	9606.ENSP00000457421
9606.ENSP00000356954	pp	9606.ENSP00000458585
9606.ENSP00000296140	pp	9606.ENSP00000312082
9606.ENSP00000296140	pp	9606.ENSP00000457421
9606.ENSP00000296140	pp	9606.ENSP00000303939
9606.ENSP00000296140	pp	9606.ENSP00000308815
9606.ENSP00000296140	pp	9606.ENSP00000357727
9606.ENSP00000296140	pp	9606.ENSP00000305651
9606.ENSP00000296140	pp	9606.ENSP00000479955
9606.ENSP00000296140	pp	9606.ENSP00000400533
9606.ENSP00000296140	pp	9606.ENSP00000354901
9606.ENSP00000296140	pp	9606.ENSP00000306884
9606.ENSP00000296140	pp	9606.ENSP00000306512
9606.ENSP00000296140	pp	9606.ENSP00000352071
9606.ENSP00000206423	pp	9606.ENSP00000325527
9606.ENSP00000206423	pp	9606.ENSP00000262551
9606.ENSP00000295055	pp	9606.ENSP00000317214
9606.ENSP00000295055	pp	9606.ENSP00000295755
9606.ENSP00000226279	pp	9606.ENSP00000303939
9606.ENSP00000226279	pp	9606.ENSP00000457421
9606.ENSP00000226279	pp	9606.ENSP00000306512
9606.ENSP00000226279	pp	9606.ENSP00000352071
9606.ENSP00000226279	pp	9606.ENSP00000354691
9606.ENSP00000226279	pp	9606.ENSP00000305651
9606.ENSP00000226279	pp	9606.ENSP00000286758
9606.ENSP00000226279	pp	9606.ENSP00000351484
9606.ENSP00000226279	pp	9606.ENSP00000266557
9606.ENSP00000226279	pp	9606.ENSP00000441434
9606.ENSP00000226279	pp	9606.ENSP00000228434
9606.ENSP00000226279	pp	9606.ENSP00000306157
9606.ENSP00000226279	pp	9606.ENSP00000380855
9606.ENSP00000226279	pp	9606.ENSP00000356016
9606.ENSP00000297596
9606.ENSP00000296028	pp	9606.ENSP00000479955
9606.ENSP00000296028	pp	9606.ENSP00000357726
9606.ENSP00000296028	pp	9606.ENSP00000400533
9606.ENSP00000296028	pp	9606.ENSP00000306884
9606.ENSP00000296028	pp	9606.ENSP00000296140
9606.ENSP00000296028	pp	9606.ENSP00000366307
9606.ENSP00000296028	pp	9606.ENSP00000308815
9606.ENSP00000296028	pp	9606.ENSP00000357727
9606.ENSP00000296028	pp	9606.ENSP00000305651
9606.ENSP00000296028	pp	9606.ENSP00000306512
9606.ENSP00000356033	pp	9606.ENSP00000356429
9606.ENSP00000356033	pp	9606.ENSP00000365596
9606.ENSP00000356033	pp	9606.ENSP00000359488
9606.ENSP00000369849
9606.ENSP00000303424	pp	9606.ENSP00000370950
9606.ENSP00000230990	pp	9606.ENSP00000379097
9606.ENSP00000230990	pp	9606.ENSP00000267843
9606.ENSP00000230990	pp	9606.ENSP00000362108
9606.ENSP00000230990	pp	9606.ENSP00000322788
9606.ENSP00000230990	pp	9606.ENSP00000239938
9606.ENSP00000230990	pp	9606.ENSP00000306512
9606.ENSP00000230990	pp	9606.ENSP00000338157
9606.ENSP00000230990	pp	9606.ENSP00000356954
9606.ENSP00000230990	pp	9606.ENSP00000457421
9606.ENSP00000344844	pp	9606.ENSP00000362108
9606.ENSP00000344844	pp	9606.ENSP00000357727
9606.ENSP00000344844	pp	9606.ENSP00000356905
9606.ENSP00000234313	pp	9606.ENSP00000356033
9606.ENSP00000234313	pp	9606.ENSP00000244709
9606.ENSP00000234313	pp	9606.ENSP00000242465
9606.ENSP00000234313	pp	9606.ENSP00000296140
9606.ENSP00000234313	pp	9606.ENSP00000423602
9606.ENSP00000234313	pp	9606.ENSP00000365596
9606.ENSP00000234313	pp	9606.ENSP00000264192
9606.ENSP00000234313	pp	9606.ENSP00000312082
9606.ENSP00000234313	pp	9606.ENSP00000356429
9606.ENSP00000234313	pp	9606.ENSP00000260010
9606.ENSP00000264192	pp	9606.ENSP00000356033
9606.ENSP00000264192	pp	9606.ENSP00000365596
9606.ENSP00000363071
9606.ENSP00000286758	pp	9606.ENSP00000305416
9606.ENSP00000286758	pp	9606.ENSP00000354901
9606.ENSP00000286758	pp	9606.ENSP00000306884
9606.ENSP00000286758	pp	9606.ENSP00000356016
9606.ENSP00000286758	pp	9606.ENSP00000296140
9606.ENSP00000286758	pp	9606.ENSP00000306157
9606.ENSP00000286758	pp	9606.ENSP00000400533
9606.ENSP00000286758	pp	9606.ENSP00000479955
9606.ENSP00000286758	pp	9606.ENSP00000352071
9606.ENSP00000286758	pp	9606.ENSP00000458585
9606.ENSP00000286758	pp	9606.ENSP00000319476
9606.ENSP00000286758	pp	9606.ENSP00000296028
9606.ENSP00000286758	pp	9606.ENSP00000365596
9606.ENSP00000286758	pp	9606.ENSP00000305651
9606.ENSP00000286758	pp	9606.ENSP00000308815
9606.ENSP00000286758	pp	9606.ENSP00000303939
9606.ENSP00000314420	pp	9606.ENSP00000356213
9606.ENSP00000370950	pp	9606.ENSP00000376855
9606.ENSP00000306565	pp	9606.ENSP00000306884
9606.ENSP00000306565	pp	9606.ENSP00000354901
9606.ENSP00000306565	pp	9606.ENSP00000359488
9606.ENSP00000306565	pp	9606.ENSP00000326247
9606.ENSP00000233813	pp	9606.ENSP00000327336
9606.ENSP00000233813	pp	9606.ENSP00000266085
9606.ENSP00000233813	pp	9606.ENSP00000250160
9606.ENSP00000233813	pp	9606.ENSP00000356954
9606.ENSP00000233813	pp	9606.ENSP00000357980
9606.ENSP00000347433
9606.ENSP00000248071	pp	9606.ENSP00000303939
9606.ENSP00000248071	pp	9606.ENSP00000305416
9606.ENSP00000248071	pp	9606.ENSP00000366307
9606.ENSP00000248071	pp	9606.ENSP00000457421
9606.ENSP00000248071	pp	9606.ENSP00000261405
9606.ENSP00000248071	pp	9606.ENSP00000306157
9606.ENSP00000345008	pp	9606.ENSP00000352455
9606.ENSP00000357905	pp	9606.ENSP00000475084
9606.ENSP00000244709	pp	9606.ENSP00000356033
9606.ENSP00000244709	pp	9606.ENSP00000357727
9606.ENSP00000244709	pp	9606.ENSP00000306512
9606.ENSP00000244709	pp	9606.ENSP00000296028
9606.ENSP00000244709	pp	9606.ENSP00000479536
9606.ENSP00000244709	pp	9606.ENSP00000352071
9606.ENSP00000244709	pp	9606.ENSP00000305651
9606.ENSP00000244709	pp	9606.ENSP00000260010
9606.ENSP00000244709	pp	9606.ENSP00000357722
9606.ENSP00000244709	pp	9606.ENSP00000357726
9606.ENSP00000244709	pp	9606.ENSP00000296140
9606.ENSP00000244709	pp	9606.ENSP00000312082
9606.ENSP00000244709	pp	9606.ENSP00000354901
9606.ENSP00000250160	pp	9606.ENSP00000261405
9606.ENSP00000250160	pp	9606.ENSP00000327336
9606.ENSP00000356016	pp	9606.ENSP00000457421
9606.ENSP00000356016	pp	9606.ENSP00000416561
9606.ENSP00000265896	pp	9606.ENSP00000358414
9606.ENSP00000325527	pp	9606.ENSP00000352455
9606.ENSP00000325527	pp	9606.ENSP00000356954
9606.ENSP00000325527	pp	9606.ENSP00000355751
9606.ENSP00000325527	pp	9606.ENSP00000356791
9606.ENSP00000325527	pp	9606.ENSP00000345008
9606.ENSP00000325527	pp	9606.ENSP00000327336
9606.ENSP00000325527	pp	9606.ENSP00000359866
9606.ENSP00000245907	pp	9606.ENSP00000362108
9606.ENSP00000245907	pp	9606.ENSP00000357980
9606.ENSP00000245907	pp	9606.ENSP00000306512
9606.ENSP00000245907	pp	9606.ENSP00000322061
9606.ENSP00000245907	pp	9606.ENSP00000299367
9606.ENSP00000245907	pp	9606.ENSP00000261405
9606.ENSP00000245907	pp	9606.ENSP00000305651
9606.ENSP00000245907	pp	9606.ENSP00000416561
9606.ENSP00000245907	pp	9606.ENSP00000260010
9606.ENSP00000245907	pp	9606.ENSP00000356016
9606.ENSP00000245907	pp	9606.ENSP00000366307
9606.ENSP00000290271
9606.ENSP00000254090	pp	9606.ENSP00000356729
9606.ENSP00000481750
9606.ENSP00000457421	pp	9606.ENSP00000479536
9606.ENSP00000233954	pp	9606.ENSP00000379097
9606.ENSP00000233954	pp	9606.ENSP00000376855
9606.ENSP00000233954	pp	9606.ENSP00000319476
9606.ENSP00000233954	pp	9606.ENSP00000306512
9606.ENSP00000233954	pp	9606.ENSP00000306157
9606.ENSP00000361475	pp	9606.ENSP00000376855
9606.ENSP00000258534
9606.ENSP00000239938	pp	9606.ENSP00000306512
9606.ENSP00000239938	pp	9606.ENSP00000303315
9606.ENSP00000239938	pp	9606.ENSP00000306565
9606.ENSP00000239938	pp	9606.ENSP00000356954
9606.ENSP00000239938	pp	9606.ENSP00000330341
9606.ENSP00000283179
9606.ENSP00000350132
9606.ENSP00000332164	pp	9606.ENSP00000357392
9606.ENSP00000332164	pp	9606.ENSP00000478319
9606.ENSP00000358414	pp	9606.ENSP00000422607
9606.ENSP00000296464	pp	9606.ENSP00000365773
9606.ENSP00000284818	pp	9606.ENSP00000357727
9606.ENSP00000284818	pp	9606.ENSP00000306512
9606.ENSP00000284818	pp	9606.ENSP00000305651
9606.ENSP00000284818	pp	9606.ENSP00000327336
9606.ENSP00000284818	pp	9606.ENSP00000357722
9606.ENSP00000284818	pp	9606.ENSP00000370950
9606.ENSP00000284818	pp	9606.ENSP00000312082
9606.ENSP00000307305
9606.ENSP00000244043	pp	9606.ENSP00000381436
9606.ENSP00000244043	pp	9606.ENSP00000303424
9606.ENSP00000244043	pp	9606.ENSP00000265896
9606.ENSP00000244043	pp	9606.ENSP00000358414
9606.ENSP00000361803
9606.ENSP00000219660	pp	9606.ENSP00000361662
9606.ENSP00000219660	pp	9606.ENSP00000219919
9606.ENSP00000219660	pp	9606.ENSP00000349493
9606.ENSP00000300113
9606.ENSP00000301202	pp	9606.ENSP00000362524
9606.ENSP00000304277	pp	9606.ENSP00000485478
9606.ENSP00000304277	pp	9606.ENSP00000441434
9606.ENSP00000300900
9606.ENSP00000356905	pp	9606.ENSP00000362108
9606.ENSP00000405577
9606.ENSP00000273371
9606.ENSP00000317214	pp	9606.ENSP00000362186
9606.ENSP00000317214	pp	9606.ENSP00000355751
9606.ENSP00000289707	pp	9606.ENSP00000479955
9606.ENSP00000289707	pp	9606.ENSP00000354901
9606.ENSP00000289707	pp	9606.ENSP00000359488
9606.ENSP00000289707	pp	9606.ENSP00000352071
